# Supplementary material for: Mitochondrial Genome Variation in Polish Elite Athletes
Source: Int J Mol Sci. 2023 Aug 20;24(16):12992. doi: 10.3390/ijms241612992 (PMC10454803; doi:10.3390/ijms241612992)
Supplement: Supplementary file 1 [file ijms-24-12992-s001.zip]

Archive with 3 entries (3 files):
- Supplementary Materials S1.xlsx
- Supplementary Materials S2.pdf
- Supplementary Materials S3.xlsx
